# Supplementary material for: Study on the Corrosion and Wear Mechanism of a Core Friction Pair in Methanol-Fueled Internal Combustion Engines
Source: Materials (Basel). 2025 Apr 25;18(9):1966. doi: 10.3390/ma18091966 (PMC12072919; doi:10.3390/ma18091966)
Supplement: Supplementary file 1 [file materials-18-01966-s001.zip]

Archive with 1 entries (1 files):
- materials-3577870-supplementary.pdf
